# Supplementary material for: Expanding the agenda for addressing mistreatment in maternity care: a mapping review and gender analysis
Source: Reprod Health. 2018 Aug 28;15:143. doi: 10.1186/s12978-018-0584-6 (PMC6114528; doi:10.1186/s12978-018-0584-6)
Supplement: Supplementary file 1 — Table S1. Mapping Review and Gender Analysis Data xlsx Articles Reviewed and Mapped to Gender Domains. (XLSX 18 kb) [file 12978_2018_584_MOESM1_ESM.xlsx]

## Sheet: Articles
Authors	Year	Country	Type of Study	Sample Size and Study Subjects	Data Source (e.g., in-depth interviews [IDIs], surveys, focus group discussions [FGDs])	Gender Domain	Domain Sub Theme(s)	Gender Domain (2)	Domain (2) Sub Theme(s)	Gender Domain (3)	Domain (3) Sub Theme(s)	Intersectionality	Intervention
Abuya et al	2015	Kenya	Before-and-after design, without a comparison group	1,369 women 15-45 years old who had delivered within 24-48 hours in a participating facility, regardless of pregnancy outcome; 1,200 women in early labor, ages 15-45	1) Exit interviews with women who had just delivered and 2) observation of women from their early labor to post-delivery, conducted by trained nurses and midwives	Access to assets	Clients lack information on rights and resources to pay fees	N/A	N/A	N/A	N/A	N/A	Yes
Amroussia	2017	Tunisia	Cross-sectional, qualitative	11 single mothers	IDIs	N/A	N/A	N/A	N/A	N/A	N/A	Yes	N/A
Asefa and Bekele	2015	Ethiopia	Cross-sectional, quantitative	173 women who had given birth vaginally	Interviewer-administered questionnaire	Beliefs and perceptions	Normalization of mistreatment	Access to assets	Clients lack information on rights and resources to pay fees	N/A	N/A	Yes	N/A
Blum et al	2006	Bangladesh	Cross-sectional, qualitative	13 skilled birth attendants	Key informant and in-depth interviews and group discussions	Practices and participation	Midwives lack mobility and the ability to challenge male colleagues	N/A	N/A	N/A	N/A	N/A	N/A
Bowser and Hill	2010	Global	Landscape analysis	150 documents	N/A	Beliefs and perceptions	Normalization of mistreatment; Be Chaste, Be Quiet: Norms and Stigma Related to Women’s Behavior	Practices and participation	Women lack voice and empowerment as clients	N/A	N/A	Yes	N/A
Castro and Erviti	2003	Mexico	Cross-sectional	200 women; 64 observations lasting an average of 4 hours each	Testimonials; formal and systematic direct observation in birth and labor rooms	Beliefs and perceptions	Be Chaste, Be Quiet: Norms and Stigma Related to Women’s Behavior	N/A	N/A	N/A	N/A	N/A	N/A
Chadwick	2016	South Africa	Editorial	N/A	N/A	Beliefs and perceptions	Violence against Women In and Outside of Facilities	N/A	N/A	N/A	N/A	N/A	N/A
Ezeonwu	2011	Nigeria	Cross-sectional, qualitative	12 participants (5 are health administrators and directed nursing services in their institutions; 5 are nurse educators, 2 are members of the management staff of the Nursing and Midwifery Council of Nigeria)	In-depth interviews	Beliefs and perceptions	Disrespect for women’s abilities as health workers	N/A	N/A	N/A	N/A	N/A	N/A
Fauveau	2008	Global (Sub-Saharan Africa and Southeast Asia)	Review article	N/A	N/A	Access to assets	Female health workers receive low, unreliable pay, fewer opportunities for career advancement, and limited investment	N/A	N/A	N/A	N/A	N/A	N/A
Filby et al	2016	Global (LMIC)	Systematic mapping	82 articles	N/A	Access to assets	Female health workers receive low, unreliable pay, fewer opportunities for career advancement, and limited investment	Beliefs and perceptions	Disrespect for women’s abilities as health workers; Violence against women In and Outside of Facilities	N/A	N/A	N/A	N/A
Foster et al	2015	Dominican Republic	Cross-sectional, observational	31 pregnant women	Interviewer-administered data collection sheet with indicators identified through a community-based participatory research approach, interviewers screened pregnant women and their newborns for danger signs of complications, documented adherence to medical recommendations of prenatal lab work and ultrasound studies, and inquired and documented their perceptions of respectful treatment by health pe…	Beliefs and perceptions	Be Chaste, Be Quiet: Norms and Stigma Related to Women’s Behavior	N/A	N/A	N/A	N/A	N/A	N/A
Freedman et al	2014	Global	Perspective	N/A	N/A	Institutions, laws, and policies	Lack of gender and rights-based policies	N/A	N/A	N/A	N/A	N/A	N/A
Holt et al	2017	Global	Commentary	N/A	N/A	Beliefs and perceptions	Disrespect for women’s abilities as health workers	N/A	N/A	N/A	N/A	N/A	N/A
Homer et al (PowerPoint)	2015	Global	Systematic Review (not yet published)	19 articles and 1 webpage	N/A	Beliefs and perceptions	Disrespect for women’s abilities as health workers	N/A	N/A	N/A	N/A	N/A	N/A
Hurley et al	2014	Mali	Cross-sectional, qualitative and quantitative	29 midwives	Semi-structured interviews	Access to assets	Female health workers receive low, unreliable pay, fewer opportunities for career advancement, and limited investment	Practices and participation	Midwives lack mobility and the ability to challenge male colleagues	N/A	N/A	N/A	N/A
Jewkes and Penn-Kekana	2015	Global	Perspective	N/A	N/A	Institutions, laws, and policies	Lack of resources for quality maternity care	Beliefs and perceptions	Violence against Women In and Outside of Facilities	N/A	N/A	N/A	N/A
Jewkes et al	1998	South Africa	Cross-sectional, qualitative	103 minimally structured in-depth individual interviews and 4 FGDs held with patients and staff in the services	Ethnographic methods including individual minimally structured IDIs, non-participant observations, and FGDs	Beliefs and perceptions	Violence against Women In and Outside of Facilities	N/A	N/A	N/A	N/A	Yes	N/A
Kambala et al	2017	Malawi	Mixed-method prospective sequential controlled pre-and post-test design.	Women, health care providers	3,060 structured client exit interviews, 36 IDIs, and 29 FGDs with women and 24 IDIs with health service providers	N/A	N/A	N/A	N/A	N/A	N/A	N/A	Yes
Kim and Motsei	2002	South Africa	Cross-sectional, quantitative and qualitative	38 primary health care nurses ages 31-51 years of age, men and women	7 FGDs with 5-6 nurses in each. Quantitative standardized questionnaire post-GBV training.	Beliefs and perceptions	Violence against Women In and Outside of Facilities	N/A	N/A	N/A	N/A	N/A	Yes
Mannava	2015	Global (Africa, Asia and Pacific)	Systematic Review	81 articles	N/A	N/A	N/A	N/A	N/A	N/A	N/A	Yes	N/A
McMahon	2014	Tanzania	Cross-sectional, Qualitative	112 respondents (women who delivered in preceding 14 months [49], their male partners [27], community leaders [5], religious leaders [11], and community health workers [20]	In-depth interviews	Practices and participation	Women lack voice and empowerment as clients	Beliefs and perceptions	Normalization of mistreatment	Access to Assets	Clients lack information on rights and resources to pay fees	N/A	N/A
Miller and Lalonde	2015	Global	Commentary	N/A	N/A	Institutions, laws, and policies	Lack of gender and rights-based policies	N/A	N/A	N/A	N/A	N/A	N/A
Miltenburg	2016	Tanzania	Cross-sectional, Qualitative	17 women between the ages of 31 and 63	In-depth interviews	Practices and participation	Women lack voice and empowerment as clients	Access to assets	Clients lack information on rights and resources to pay fees	N/A	N/A	Yes	N/A
Moyer et al	2014	Ghana	Cross-sectional, qualitative	128 community members, including mothers with newborn infants, grandmothers, house-hold heads, compound heads, traditional healers, traditional birth attendants (TBAs), and community leaders, as well as 13 formally trained health care providers	7 FGDs and 43 individual interviews with community members, and 13 individual interviews with health care providers.	N/A	N/A	N/A	N/A	N/A	N/A	Yes	N/A
Mumtaz et al	2003	Pakistan	Cross-sectional, Qualitative	IDIs: 30 respondents (8 lady health workers [LHW], 5 TBA, 8 lady health visitors, 4 nurses, and 5 doctors). FGDs: 10 LHWs who had not participated in an IDI	In-depth interviews; FGDs	Practices and participation	Midwives lack mobility and the ability to challenge male colleagues	Beliefs and perceptions	Violence against Women In and Outside of Facilities; Disrespect for women’s abilities as health workers	Access to Assets	Female health workers receive low, unreliable pay, fewer opportunities for career advancement, and limited investment	Yes	N/A
Mumtaz et al	2014	Pakistan	Cross-sectional, qualitative	38 community midwives, 20 policymakers, 45 health care providers, and 136 community members	Observations, FGDs, and IDIs	Practices and participation	Midwives lack mobility and the ability to challenge male colleagues	Access to assets	Female health workers receive low, unreliable pay, fewer opportunities for career advancement, and limited investment	N/A	N/A	Yes	N/A
Newman et al	2014	Global	Commentary	N/A	N/A	Access to assets	Female health workers receive low, unreliable pay, fewer opportunities for career advancement, and limited investment	Beliefs and perceptions	Disrespect for women’s abilities as health workers	Institutions, laws and policies	Lack of gender and rights-based policies	N/A	N/A
Newman et al	2011	Rwanda	Cross-sectional, quantitative and qualitative	297 health workers including 205 women and 92 men; 20 healthy facility directors were interviewed	Health worker survey, key informant and facility manager interviews	Beliefs and perceptions	Violence against Women In and Outside of Facilities; Disrespect for women’s abilities as health workers	N/A	N/A	N/A	N/A	N/A	N/A
Ratcliffe, Sando, Lyatuu, et al	2016	Tanzania	Pre-post design	Pre-post for Open Birth Days (n=362); pre-post for workshop participants (n=76); 55 structured interviews with providers/administrators, 149 interviews with women who gave birth at study facility, and 459 women registered for labor and delivery were directly observed	Pre-post questionnaires for Open Birth Days (OBD) intervention participants, pre-post questionnaires for Respectful Maternity Care workshop intervention participants, structured interviews with health care providers and administrators, structured interviewed with women who gave birth at the study facility, direct observations of patient-provider interactions during labor and delivery	N/A	N/A	N/A	N/A	N/A	N/A	N/A	Yes
Ratcliffe, Sando, Mwanyiko-Sando, et al	2016	Tanzania	Commentary	N/A	N/A	N/A	N/A	N/A	N/A	N/A	N/A	N/A	Yes
Rosen et al	2015	Africa (Ethiopia, Kenya, Madagascar, Rwanda, Tanzania)	Cross-sectional	2,164 women in labor and delivery at hospitals and health centers	Structured, standardized, clinical observation checklists	Access to assets	Clients lack information on rights and resources to pay fees	N/A	N/A	N/A	N/A	N/A	N/A
Smith-Oka	2015	Mexico	Cross-sectional, qualitative	71 female obstetrical patients, 9 nurses and 30 physicians.	Participant-observation and semi-structured and unstructured interviews	N/A	N/A	N/A	N/A	N/A	N/A	Yes	N/A
Sudhinaraset	2016	India	Cross-sectional, quantitative and qualitative	Quantitative sample of 392 women ages 18-30, had at least 1 child under the age of 5, live in the slum area; analysis restricted to women who reported that their most recent birth took place in a health facility; qualitative sample of 26 women (8 FGDs)	Survey; focus-group discussions with semi-structured interview guide	Beliefs and perceptions	Normalization of mistreatment	N/A	N/A	N/A	N/A	N/A	N/A
Warren, Ndwiga, et al	2017	Kenya	Cross-sectional, qualitative	Health program managers, health care providers, policy makers, professional associations, women who delivered at a facility in the last 6 months, and community members, ranging from n=5 to n=56)	In-depth interviews, FGDs, case narratives, process documentation	Practices and participation	Women lack voice and empowerment as clients	N/A	N/A	N/A	N/A	N/A	N/A
Warren, Njue, et al	2017	Kenya	Cross-sectional, qualitative	19 FGDs with women, men, civil society and community leaders; 61 IDIs with policy makers, health managers, health providers, community health workers, and TBAs. IDIs with 17 women who reported D&A during exit survey and 38 who did not report D&A at baseline.	In-depth interviews, FGDs	Practices and participation	Women lack voice and empowerment as clients	N/A	N/A	N/A	N/A	N/A	N/A
Whittaker	1996	Thailand	Cross-sectional, qualitative	Community members and service provides in the remote ethnic Lao community of Baan Srisaket, Roi Et Province.	Participant observation, FGDs, semi structured and informal interviews, and 2 household surveys, hospital and clinic observations	N/A	N/A	N/A	N/A	N/A	N/A	Yes	N/A
Yakong et al	2010	Ghana	Cross-sectional, qualitative	27 Ghanaian women ages 15-49 years	In-depth interviews, FGDs, and participant observation.	N/A	N/A	N/A	N/A	N/A	N/A	Yes	N/A
D&A=disrespect and abuse; FGD=focus group discussions; GBV=gender-based violence; IDIs=in-depth interviews; LHW=land health worker; N/A=not applicable; TBA=traditional birth attendant
